# Supplementary material for: Surgical Antibiotic Prophylaxis Administration Improved after introducing Dedicated Guidelines: A Before-and-After Study from Dhulikhel Hospital in Nepal (2019–2023)
Source: Trop Med Infect Dis. 2023 Aug 18;8(8):420. doi: 10.3390/tropicalmed8080420 (PMC10615196; doi:10.3390/tropicalmed8080420)
Supplement: Supplementary file 1 [file tropicalmed-08-00420-s001.zip]

Archive with 1 entries (1 files):
- tropicalmed-2500668-supplementary.pdf
